# Supplementary material for: The Role of Personal and Job Resources in the Relationship between Psychosocial Job Demands, Mental Strain, and Health Problems
Source: Front Psychol. 2016 Aug 17;7:1214. doi: 10.3389/fpsyg.2016.01214 (PMC4987342; doi:10.3389/fpsyg.2016.01214)
Supplement: Supplementary file 1 [file DataSheet1.XLS]

## Sheet: Correlations Sample 1
	Median	1st Quartile	3rd Quartile	time pressure (JD1)	high responsibility (JD2)	emotionally burdening (JD3)	excessive hours (JD4)	irregular hours (JD5)	monitoring (JD6)	support colleagues (JD7)	support supervisor (JD8)	irritability 1	irritability 2	irritability 3	rumination 1	rumination 2	alienation 1	alienation 2	alienation 3	exhaustion 1	exhaustion 2	exhaustion 3	digestive problems (HP1)	stomach troubles (HP2)	headaches (HP3)	sleeping problems (HP4)	memory/concentration (HP5)	muscle tenseness (HP6)	back pain (HP7)	hyptertension (HP8)	palpitations (HP9)	skin problems (HP10)	respiratory problems (HP11)	physical resources 1	physical resources 2	physical resources 3	mental resources 1	mental resources 2	mental resources 3	social resources 1	social resources 2	social resources 3	income (JR1)	working rights (JR2)	career/development (JR3)	occupational training (JR4)	co-determination (JR5)	decision latitude (JR 6)
time pressure (JD1)	3	1	4	1	0.396331	0.539874	0.504352	0.411137	0.386426	0.381578	0.41679	0.36303	0.32017	0.339169	0.400286	0.42318	0.154995	0.126253	0.146708	0.296152	0.366152	0.446627	0.218296	0.256868	0.192858	0.253182	0.231179	0.318845	0.319461	0.218598	0.220436	0.161996	0.191607	-0.2421	-0.268952	-0.24677	-0.144294	-0.185653	-0.157634	-0.170845	-0.153799	-0.162774	-0.208191	-0.252963	-0.299672	-0.280134	-0.342728	-0.336694
high responsibility (JD2)	2	1	3	0.396331	1	0.46558	0.417093	0.410818	0.463485	0.381516	0.424059	0.306131	0.276574	0.283181	0.348187	0.371567	0.130109	0.132064	0.137189	0.219039	0.25685	0.323721	0.163938	0.188948	0.128731	0.218813	0.232973	0.250368	0.229502	0.206921	0.204022	0.165541	0.17323	-0.169886	-0.151803	-0.160196	-0.0211343	-0.0823519	-0.0425534	-0.0802124	-0.069641	-0.0344228	-0.0252599	-0.0689139	-0.138933	-0.0791499	-0.177045	-0.130082
emotionally burdening (JD3)	1	1	3	0.539874	0.46558	1	0.39543	0.368715	0.356268	0.368936	0.428015	0.391879	0.364323	0.374603	0.473775	0.471172	0.205801	0.196717	0.186944	0.271247	0.360011	0.43942	0.247777	0.281749	0.190763	0.314657	0.341106	0.289424	0.251273	0.216897	0.304271	0.190488	0.226085	-0.260661	-0.269538	-0.232621	-0.104407	-0.159636	-0.153297	-0.100782	-0.103054	-0.0935196	-0.142469	-0.213503	-0.255635	-0.191715	-0.304453	-0.257911
excessive hours (JD4)	1	1	2	0.504352	0.417093	0.39543	1	0.788442	0.425955	0.522444	0.509696	0.375353	0.349677	0.359507	0.40035	0.39726	0.212532	0.220838	0.226561	0.339901	0.382599	0.443287	0.178088	0.193493	0.115102	0.269318	0.175912	0.248386	0.258991	0.202437	0.221255	0.138264	0.166713	-0.230634	-0.25398	-0.242084	-0.0953265	-0.105505	-0.108596	-0.22096	-0.235282	-0.23634	-0.182681	-0.238438	-0.241111	-0.247267	-0.28718	-0.262365
irregular hours (JD5)	1	1	2	0.411137	0.410818	0.368715	0.788442	1	0.412318	0.502232	0.488871	0.32755	0.307935	0.307956	0.341977	0.336322	0.182428	0.197646	0.194645	0.330714	0.347836	0.418751	0.135451	0.172566	0.128972	0.245338	0.161247	0.215633	0.221526	0.191855	0.198869	0.118832	0.153427	-0.247231	-0.249769	-0.247502	-0.0924122	-0.103317	-0.114408	-0.203202	-0.227849	-0.208259	-0.172244	-0.23211	-0.261616	-0.251507	-0.286089	-0.264556
monitoring (JD6)	1	1	2	0.386426	0.463485	0.356268	0.425955	0.412318	1	0.559001	0.591379	0.380379	0.373482	0.364909	0.360208	0.367119	0.319339	0.328058	0.312883	0.427273	0.447078	0.434591	0.130521	0.144961	0.173559	0.251327	0.19352	0.215239	0.216062	0.17039	0.203302	0.168096	0.206737	-0.194037	-0.20637	-0.21939	-0.185838	-0.21071	-0.214356	-0.19321	-0.207697	-0.206419	-0.199801	-0.245934	-0.257235	-0.252937	-0.355512	-0.387184
support colleagues (JD7)	1	1	2	0.381578	0.381516	0.368936	0.522444	0.502232	0.559001	1	0.780447	0.47096	0.449366	0.449983	0.419853	0.434646	0.36012	0.364318	0.351899	0.439746	0.474091	0.47175	0.221735	0.229845	0.185696	0.322795	0.274597	0.283841	0.277926	0.223282	0.257866	0.19783	0.230383	-0.303267	-0.333337	-0.331197	-0.195622	-0.227876	-0.22511	-0.262378	-0.266604	-0.277079	-0.26217	-0.31113	-0.306011	-0.307176	-0.422233	-0.380252
support supervisor (JD8)	1	1	2	0.41679	0.424059	0.428015	0.509696	0.488871	0.591379	0.780447	1	0.457539	0.424697	0.433968	0.432235	0.462216	0.319909	0.311548	0.312559	0.433559	0.453283	0.488783	0.285544	0.295269	0.210996	0.383385	0.33562	0.318962	0.30006	0.249926	0.32073	0.239896	0.274521	-0.306712	-0.342541	-0.332628	-0.177791	-0.217783	-0.212328	-0.213006	-0.220907	-0.221427	-0.288078	-0.375281	-0.412302	-0.374223	-0.522147	-0.432661
irritability 1	1	1	2	0.36303	0.306131	0.391879	0.375353	0.32755	0.380379	0.47096	0.457539	1	0.800798	0.811458	0.596908	0.617589	0.455528	0.425863	0.398211	0.408806	0.494763	0.481863	0.333879	0.349016	0.228206	0.361204	0.385743	0.27433	0.265109	0.278001	0.351962	0.295662	0.315238	-0.299214	-0.336923	-0.312398	-0.21045	-0.27898	-0.26641	-0.260093	-0.249629	-0.250612	-0.200557	-0.217778	-0.248679	-0.239882	-0.281838	-0.23404
irritability 2	1	1	2	0.32017	0.276574	0.364323	0.349677	0.307935	0.373482	0.449366	0.424697	0.800798	1	0.843661	0.521312	0.527617	0.447567	0.442881	0.410787	0.400491	0.476934	0.454054	0.286236	0.32126	0.201964	0.30382	0.361704	0.244325	0.237457	0.260869	0.330711	0.279137	0.294863	-0.287329	-0.333383	-0.311719	-0.207328	-0.262398	-0.250595	-0.274836	-0.270505	-0.271209	-0.20218	-0.221284	-0.251797	-0.256138	-0.273905	-0.233831
irritability 3	1	1	2	0.339169	0.283181	0.374603	0.359507	0.307956	0.364909	0.449983	0.433968	0.811458	0.843661	1	0.55136	0.566788	0.454766	0.43529	0.409669	0.400801	0.488056	0.477752	0.323226	0.355975	0.232618	0.343209	0.390415	0.276656	0.255793	0.269441	0.349393	0.275514	0.296713	-0.300118	-0.345373	-0.321998	-0.220675	-0.277139	-0.273371	-0.260742	-0.25661	-0.263236	-0.194309	-0.225607	-0.254286	-0.253754	-0.274851	-0.23881
rumination 1	2	1	3	0.400286	0.348187	0.473775	0.40035	0.341977	0.360208	0.419853	0.432235	0.596908	0.521312	0.55136	1	0.81843	0.350515	0.326513	0.310968	0.305765	0.405265	0.456758	0.281554	0.295293	0.222758	0.406756	0.330629	0.28879	0.262361	0.248255	0.326852	0.223406	0.253976	-0.289174	-0.300912	-0.286053	-0.132245	-0.192998	-0.19555	-0.186255	-0.207234	-0.165843	-0.128774	-0.16094	-0.18419	-0.144212	-0.238883	-0.214843
rumination 2	2	1	3	0.42318	0.371567	0.471172	0.39726	0.336322	0.367119	0.434646	0.462216	0.617589	0.527617	0.566788	0.81843	1	0.347993	0.315785	0.305861	0.309896	0.41092	0.456538	0.309176	0.304036	0.237718	0.399421	0.34217	0.300218	0.264433	0.253592	0.316876	0.232635	0.261162	-0.280061	-0.303438	-0.270313	-0.149183	-0.231398	-0.20598	-0.16523	-0.16831	-0.145051	-0.165146	-0.192186	-0.213406	-0.160303	-0.267118	-0.21566
alienation 1	1	1	3	0.154995	0.130109	0.205801	0.212532	0.182428	0.319339	0.36012	0.319909	0.455528	0.447567	0.454766	0.350515	0.347993	1	0.816374	0.783544	0.40092	0.464456	0.388235	0.232428	0.22761	0.204963	0.265796	0.295034	0.139241	0.152157	0.178305	0.224451	0.181185	0.212203	-0.214871	-0.24285	-0.255845	-0.355627	-0.449173	-0.435351	-0.251039	-0.273158	-0.284807	-0.173053	-0.166693	-0.188428	-0.207971	-0.217208	-0.196476
alienation 2	1	1	2	0.126253	0.132064	0.196717	0.220838	0.197646	0.328058	0.364318	0.311548	0.425863	0.442881	0.43529	0.326513	0.315785	0.816374	1	0.89124	0.373538	0.453092	0.377813	0.203918	0.175267	0.150432	0.22537	0.278719	0.106301	0.144094	0.189745	0.23002	0.187539	0.201579	-0.223332	-0.221969	-0.263891	-0.327319	-0.371428	-0.390283	-0.264821	-0.275085	-0.289283	-0.125501	-0.150137	-0.154717	-0.188608	-0.177073	-0.184403
alienation 3	1	1	2	0.146708	0.137189	0.186944	0.226561	0.194645	0.312883	0.351899	0.312559	0.398211	0.410787	0.409669	0.310968	0.305861	0.783544	0.89124	1	0.352064	0.431889	0.373394	0.205839	0.192856	0.148364	0.245332	0.268638	0.106531	0.15612	0.20098	0.226602	0.156083	0.189894	-0.250297	-0.234641	-0.282787	-0.345224	-0.380758	-0.390069	-0.281089	-0.303839	-0.302629	-0.140688	-0.158222	-0.175462	-0.222357	-0.195941	-0.204674
exhaustion 1	2	1	3	0.296152	0.219039	0.271247	0.339901	0.330714	0.427273	0.439746	0.433559	0.408806	0.400491	0.400801	0.305765	0.309896	0.40092	0.373538	0.352064	1	0.666885	0.599413	0.161493	0.202119	0.15124	0.232065	0.203674	0.202162	0.238733	0.178385	0.218984	0.166168	0.209967	-0.276883	-0.315468	-0.301739	-0.234472	-0.285675	-0.280821	-0.232235	-0.221565	-0.216756	-0.277772	-0.272592	-0.347853	-0.351462	-0.375517	-0.34174
exhaustion 2	2	1	3	0.366152	0.25685	0.360011	0.382599	0.347836	0.447078	0.474091	0.453283	0.494763	0.476934	0.488056	0.405265	0.41092	0.464456	0.453092	0.431889	0.666885	1	0.697457	0.244702	0.284662	0.273236	0.317335	0.320793	0.281795	0.325859	0.260411	0.330499	0.242028	0.313733	-0.378371	-0.399409	-0.392047	-0.286022	-0.327525	-0.334287	-0.266836	-0.266723	-0.262707	-0.264949	-0.283643	-0.344024	-0.344554	-0.375621	-0.354339
exhaustion 3	2	1	3	0.446627	0.323721	0.43942	0.443287	0.418751	0.434591	0.47175	0.488783	0.481863	0.454054	0.477752	0.456758	0.456538	0.388235	0.377813	0.373394	0.599413	0.697457	1	0.204509	0.268921	0.248474	0.313924	0.274068	0.314871	0.340275	0.25089	0.306041	0.188754	0.259142	-0.385213	-0.408506	-0.39175	-0.233917	-0.26485	-0.289569	-0.209107	-0.243571	-0.227511	-0.247509	-0.307613	-0.36098	-0.341857	-0.367868	-0.341253
digestive problems (HP1)	1	1	2	0.218296	0.163938	0.247777	0.178088	0.135451	0.130521	0.221735	0.285544	0.333879	0.286236	0.323226	0.281554	0.309176	0.232428	0.203918	0.205839	0.161493	0.244702	0.204509	1	0.678573	0.406433	0.535834	0.58999	0.425435	0.377595	0.385478	0.509098	0.498151	0.48005	-0.297587	-0.293005	-0.275604	-0.11319	-0.226452	-0.185997	-0.113403	-0.116389	-0.103666	-0.157408	-0.143268	-0.216717	-0.192716	-0.252398	-0.171427
stomach troubles (HP2)	1	1	2	0.256868	0.188948	0.281749	0.193493	0.172566	0.144961	0.229845	0.295269	0.349016	0.32126	0.355975	0.295293	0.304036	0.22761	0.175267	0.192856	0.202119	0.284662	0.268921	0.678573	1	0.440623	0.525019	0.545405	0.44533	0.388917	0.390414	0.521816	0.443195	0.474533	-0.354715	-0.374824	-0.309881	-0.130318	-0.223657	-0.19363	-0.127905	-0.122274	-0.140033	-0.211141	-0.192678	-0.23801	-0.214955	-0.257714	-0.194941
headaches (HP3)	2	1	3	0.192858	0.128731	0.190763	0.115102	0.128972	0.173559	0.185696	0.210996	0.228206	0.201964	0.232618	0.222758	0.237718	0.204963	0.150432	0.148364	0.15124	0.273236	0.248474	0.406433	0.440623	1	0.415076	0.342877	0.451917	0.392807	0.265976	0.340616	0.320258	0.288427	-0.277977	-0.274454	-0.266594	-0.13473	-0.1847	-0.172824	-0.0641697	-0.0716694	-0.103781	-0.137603	-0.131133	-0.173484	-0.172265	-0.192421	-0.157592
sleeping problems (HP4)	1	1	2	0.253182	0.218813	0.314657	0.269318	0.245338	0.251327	0.322795	0.383385	0.361204	0.30382	0.343209	0.406756	0.399421	0.265796	0.22537	0.245332	0.232065	0.317335	0.313924	0.535834	0.525019	0.415076	1	0.546277	0.467777	0.40596	0.388479	0.525925	0.398326	0.437585	-0.339327	-0.342211	-0.30253	-0.13614	-0.204411	-0.182806	-0.16173	-0.183741	-0.154478	-0.172619	-0.201447	-0.229043	-0.199938	-0.246555	-0.209065
memory/concentration (HP5)	1	1	1	0.231179	0.232973	0.341106	0.175912	0.161247	0.19352	0.274597	0.33562	0.385743	0.361704	0.390415	0.330629	0.34217	0.295034	0.278719	0.268638	0.203674	0.320793	0.274068	0.58999	0.545405	0.342877	0.546277	1	0.439309	0.355383	0.434653	0.563989	0.526812	0.486923	-0.296726	-0.283796	-0.245006	-0.0981353	-0.23236	-0.203389	-0.118859	-0.131849	-0.0950235	-0.169474	-0.148232	-0.207228	-0.172487	-0.235388	-0.16302
muscle tenseness (HP6)	2	1	3	0.318845	0.250368	0.289424	0.248386	0.215633	0.215239	0.283841	0.318962	0.27433	0.244325	0.276656	0.28879	0.300218	0.139241	0.106301	0.106531	0.202162	0.281795	0.314871	0.425435	0.44533	0.451917	0.467777	0.439309	1	0.66735	0.364163	0.4617	0.386543	0.374526	-0.370225	-0.346987	-0.298144	-0.0877264	-0.157216	-0.135421	-0.0814119	-0.0970653	-0.0732687	-0.155082	-0.153586	-0.239249	-0.214639	-0.237482	-0.171098
back pain (HP7)	2	1	3	0.319461	0.229502	0.251273	0.258991	0.221526	0.216062	0.277926	0.30006	0.265109	0.237457	0.255793	0.262361	0.264433	0.152157	0.144094	0.15612	0.238733	0.325859	0.340275	0.377595	0.388917	0.392807	0.40596	0.355383	0.66735	1	0.401167	0.440437	0.336344	0.366087	-0.429149	-0.382645	-0.353495	-0.128233	-0.175787	-0.153872	-0.134533	-0.142667	-0.110165	-0.231874	-0.213065	-0.26536	-0.254509	-0.254765	-0.219062
hyptertension (HP8)	1	1	1	0.218598	0.206921	0.216897	0.202437	0.191855	0.17039	0.223282	0.249926	0.278001	0.260869	0.269441	0.248255	0.253592	0.178305	0.189745	0.20098	0.178385	0.260411	0.25089	0.385478	0.390414	0.265976	0.388479	0.434653	0.364163	0.401167	1	0.542135	0.334	0.493494	-0.405997	-0.334543	-0.313742	-0.115478	-0.135663	-0.14088	-0.177665	-0.211522	-0.15885	-0.130109	-0.132656	-0.159801	-0.148982	-0.161055	-0.123505
palpitations (HP9)	1	1	1	0.220436	0.204022	0.304271	0.221255	0.198869	0.203302	0.257866	0.32073	0.351962	0.330711	0.349393	0.326852	0.316876	0.224451	0.23002	0.226602	0.218984	0.330499	0.306041	0.509098	0.521816	0.340616	0.525925	0.563989	0.4617	0.440437	0.542135	1	0.466611	0.585527	-0.405722	-0.375575	-0.326846	-0.0891771	-0.156466	-0.14597	-0.149025	-0.18712	-0.146798	-0.139989	-0.155899	-0.201884	-0.173618	-0.213475	-0.139853
skin problems (HP10)	1	1	1	0.161996	0.165541	0.190488	0.138264	0.118832	0.168096	0.19783	0.239896	0.295662	0.279137	0.275514	0.223406	0.232635	0.181185	0.187539	0.156083	0.166168	0.242028	0.188754	0.498151	0.443195	0.320258	0.398326	0.526812	0.386543	0.336344	0.334	0.466611	1	0.471444	-0.233617	-0.218566	-0.180257	-0.0593569	-0.134237	-0.131922	-0.0770397	-0.0953656	-0.0776647	-0.140959	-0.0918491	-0.189553	-0.156143	-0.178899	-0.122187
respiratory problems (HP11)	1	1	1	0.191607	0.17323	0.226085	0.166713	0.153427	0.206737	0.230383	0.274521	0.315238	0.294863	0.296713	0.253976	0.261162	0.212203	0.201579	0.189894	0.209967	0.313733	0.259142	0.48005	0.474533	0.288427	0.437585	0.486923	0.374526	0.366087	0.493494	0.585527	0.471444	1	-0.400543	-0.355286	-0.301206	-0.0730936	-0.143806	-0.139736	-0.155138	-0.168188	-0.139653	-0.128102	-0.13759	-0.179345	-0.142989	-0.19401	-0.153014
physical resources 1	4	4	5	-0.2421	-0.169886	-0.260661	-0.230634	-0.247231	-0.194037	-0.303267	-0.306712	-0.299214	-0.287329	-0.300118	-0.289174	-0.280061	-0.214871	-0.223332	-0.250297	-0.276883	-0.378371	-0.385213	-0.297587	-0.354715	-0.277977	-0.339327	-0.296726	-0.370225	-0.429149	-0.405997	-0.405722	-0.233617	-0.400543	1	0.834677	0.640624	0.263096	0.268583	0.279256	0.255749	0.316679	0.273842	0.258432	0.277906	0.326811	0.32359	0.302603	0.284979
physical resources 2	4	4	5	-0.268952	-0.151803	-0.269538	-0.25398	-0.249769	-0.20637	-0.333337	-0.342541	-0.336923	-0.333383	-0.345373	-0.300912	-0.303438	-0.24285	-0.221969	-0.234641	-0.315468	-0.399409	-0.408506	-0.293005	-0.374824	-0.274454	-0.342211	-0.283796	-0.346987	-0.382645	-0.334543	-0.375575	-0.218566	-0.355286	0.834677	1	0.646907	0.291336	0.292822	0.312908	0.284129	0.341051	0.332607	0.321946	0.344641	0.366928	0.375618	0.34275	0.338083
physical resources 3	4	4	5	-0.24677	-0.160196	-0.232621	-0.242084	-0.247502	-0.21939	-0.331197	-0.332628	-0.312398	-0.311719	-0.321998	-0.286053	-0.270313	-0.255845	-0.263891	-0.282787	-0.301739	-0.392047	-0.39175	-0.275604	-0.309881	-0.266594	-0.30253	-0.245006	-0.298144	-0.353495	-0.313742	-0.326846	-0.180257	-0.301206	0.640624	0.646907	1	0.302714	0.27105	0.307459	0.233333	0.295208	0.263697	0.250248	0.284232	0.288131	0.312452	0.288925	0.298671
mental resources 1	4	3	5	-0.144294	-0.0211343	-0.104407	-0.0953265	-0.0924122	-0.185838	-0.195622	-0.177791	-0.21045	-0.207328	-0.220675	-0.132245	-0.149183	-0.355627	-0.327319	-0.345224	-0.234472	-0.286022	-0.233917	-0.11319	-0.130318	-0.13473	-0.13614	-0.0981353	-0.0877264	-0.128233	-0.115478	-0.0891771	-0.0593569	-0.0730936	0.263096	0.291336	0.302714	1	0.688118	0.704674	0.267513	0.278881	0.300381	0.254166	0.251737	0.266165	0.299053	0.279143	0.306588
mental resources 2	4	3	4	-0.185653	-0.0823519	-0.159636	-0.105505	-0.103317	-0.21071	-0.227876	-0.217783	-0.27898	-0.262398	-0.277139	-0.192998	-0.231398	-0.449173	-0.371428	-0.380758	-0.285675	-0.327525	-0.26485	-0.226452	-0.223657	-0.1847	-0.204411	-0.23236	-0.157216	-0.175787	-0.135663	-0.156466	-0.134237	-0.143806	0.268583	0.292822	0.27105	0.688118	1	0.766257	0.254587	0.272053	0.268813	0.261427	0.224984	0.297129	0.293166	0.307585	0.287257
mental resources 3	4	3	5	-0.157634	-0.0425534	-0.153297	-0.108596	-0.114408	-0.214356	-0.22511	-0.212328	-0.26641	-0.250595	-0.273371	-0.19555	-0.20598	-0.435351	-0.390283	-0.390069	-0.280821	-0.334287	-0.289569	-0.185997	-0.19363	-0.172824	-0.182806	-0.203389	-0.135421	-0.153872	-0.14088	-0.14597	-0.131922	-0.139736	0.279256	0.312908	0.307459	0.704674	0.766257	1	0.2857	0.309092	0.330404	0.252521	0.249224	0.297572	0.314341	0.285365	0.294344
social resources 1	5	4	5	-0.170845	-0.0802124	-0.100782	-0.22096	-0.203202	-0.19321	-0.262378	-0.213006	-0.260093	-0.274836	-0.260742	-0.186255	-0.16523	-0.251039	-0.264821	-0.281089	-0.232235	-0.266836	-0.209107	-0.113403	-0.127905	-0.0641697	-0.16173	-0.118859	-0.0814119	-0.134533	-0.177665	-0.149025	-0.0770397	-0.155138	0.255749	0.284129	0.233333	0.267513	0.254587	0.2857	1	0.7711	0.827011	0.145483	0.173549	0.200238	0.222817	0.211088	0.204518
social resources 2	5	4	5	-0.153799	-0.069641	-0.103054	-0.235282	-0.227849	-0.207697	-0.266604	-0.220907	-0.249629	-0.270505	-0.25661	-0.207234	-0.16831	-0.273158	-0.275085	-0.303839	-0.221565	-0.266723	-0.243571	-0.116389	-0.122274	-0.0716694	-0.183741	-0.131849	-0.0970653	-0.142667	-0.211522	-0.18712	-0.0953656	-0.168188	0.316679	0.341051	0.295208	0.278881	0.272053	0.309092	0.7711	1	0.811727	0.153516	0.185463	0.229712	0.262392	0.201742	0.217544
social resources 3	5	4	5	-0.162774	-0.0344228	-0.0935196	-0.23634	-0.208259	-0.206419	-0.277079	-0.221427	-0.250612	-0.271209	-0.263236	-0.165843	-0.145051	-0.284807	-0.289283	-0.302629	-0.216756	-0.262707	-0.227511	-0.103666	-0.140033	-0.103781	-0.154478	-0.0950235	-0.0732687	-0.110165	-0.15885	-0.146798	-0.0776647	-0.139653	0.273842	0.332607	0.263697	0.300381	0.268813	0.330404	0.827011	0.811727	1	0.163281	0.200049	0.196062	0.235941	0.219407	0.217577
income (JR1)	4	3	4	-0.208191	-0.0252599	-0.142469	-0.182681	-0.172244	-0.199801	-0.26217	-0.288078	-0.200557	-0.20218	-0.194309	-0.128774	-0.165146	-0.173053	-0.125501	-0.140688	-0.277772	-0.264949	-0.247509	-0.157408	-0.211141	-0.137603	-0.172619	-0.169474	-0.155082	-0.231874	-0.130109	-0.139989	-0.140959	-0.128102	0.258432	0.321946	0.250248	0.254166	0.261427	0.252521	0.145483	0.153516	0.163281	1	0.634604	0.4355	0.438368	0.393645	0.402074
working rights (JR2)	4	3	4	-0.252963	-0.0689139	-0.213503	-0.238438	-0.23211	-0.245934	-0.31113	-0.375281	-0.217778	-0.221284	-0.225607	-0.16094	-0.192186	-0.166693	-0.150137	-0.158222	-0.272592	-0.283643	-0.307613	-0.143268	-0.192678	-0.131133	-0.201447	-0.148232	-0.153586	-0.213065	-0.132656	-0.155899	-0.0918491	-0.13759	0.277906	0.344641	0.284232	0.251737	0.224984	0.249224	0.173549	0.185463	0.200049	0.634604	1	0.44327	0.445844	0.490361	0.47058
career/development (JR3)	4	3	4	-0.299672	-0.138933	-0.255635	-0.241111	-0.261616	-0.257235	-0.306011	-0.412302	-0.248679	-0.251797	-0.254286	-0.18419	-0.213406	-0.188428	-0.154717	-0.175462	-0.347853	-0.344024	-0.36098	-0.216717	-0.23801	-0.173484	-0.229043	-0.207228	-0.239249	-0.26536	-0.159801	-0.201884	-0.189553	-0.179345	0.326811	0.366928	0.288131	0.266165	0.297129	0.297572	0.200238	0.229712	0.196062	0.4355	0.44327	1	0.820097	0.629956	0.532267
occupational training (JR4)	4	3	5	-0.280134	-0.0791499	-0.191715	-0.247267	-0.251507	-0.252937	-0.307176	-0.374223	-0.239882	-0.256138	-0.253754	-0.144212	-0.160303	-0.207971	-0.188608	-0.222357	-0.351462	-0.344554	-0.341857	-0.192716	-0.214955	-0.172265	-0.199938	-0.172487	-0.214639	-0.254509	-0.148982	-0.173618	-0.156143	-0.142989	0.32359	0.375618	0.312452	0.299053	0.293166	0.314341	0.222817	0.262392	0.235941	0.438368	0.445844	0.820097	1	0.585918	0.531344
co-determination (JR5)	4	3	4	-0.342728	-0.177045	-0.304453	-0.28718	-0.286089	-0.355512	-0.422233	-0.522147	-0.281838	-0.273905	-0.274851	-0.238883	-0.267118	-0.217208	-0.177073	-0.195941	-0.375517	-0.375621	-0.367868	-0.252398	-0.257714	-0.192421	-0.246555	-0.235388	-0.237482	-0.254765	-0.161055	-0.213475	-0.178899	-0.19401	0.302603	0.34275	0.288925	0.279143	0.307585	0.285365	0.211088	0.201742	0.219407	0.393645	0.490361	0.629956	0.585918	1	0.740941
decision latitude (JR 6)	4	3	5	-0.336694	-0.130082	-0.257911	-0.262365	-0.264556	-0.387184	-0.380252	-0.432661	-0.23404	-0.233831	-0.23881	-0.214843	-0.21566	-0.196476	-0.184403	-0.204674	-0.34174	-0.354339	-0.341253	-0.171427	-0.194941	-0.157592	-0.209065	-0.16302	-0.171098	-0.219062	-0.123505	-0.139853	-0.122187	-0.153014	0.284979	0.338083	0.298671	0.306588	0.287257	0.294344	0.204518	0.217544	0.217577	0.402074	0.47058	0.532267	0.531344	0.740941	1

## Sheet: Correlations Sample 2
	Median	1st Quartile	3rd Quartile	time pressure (JD1)	high responsibility (JD2)	emotionally burdening (JD3)	excessive hours (JD4)	irregular hours (JD5)	monitoring (JD6)	support colleagues (JD7)	support supervisor (JD8)	irritability 1	irritability 2	irritability 3	rumination 1	rumination 2	alienation 1	alienation 2	alienation 3	exhaustion 1	exhaustion 2	exhaustion 3	digestive problems (HP1)	stomach troubles (HP2)	headaches (HP3)	sleeping problems (HP4)	memory/concentration (HP5)	muscle tenseness (HP6)	back pain (HP7)	hyptertension (HP8)	palpitations (HP9)	skin problems (HP10)	respiratory problems (HP11)	physical resources 1	physical resources 2	physical resources 3	mental resources 1	mental resources 2	mental resources 3	social resources 1	social resources 2	social resources 3	income (JR1)	working rights (JR2)	career/development (JR3)	occupational training (JR4)	co-determination (JR5)	decision latitude (JR 6)
time pressure (JD1)	2	1	3	1	0.438453	0.573709	0.520882	0.399295	0.482312	0.496883	0.533497	0.467746	0.439731	0.449519	0.509624	0.522114	0.332344	0.326852	0.3136	0.421386	0.46256	0.468256	0.292004	0.326616	0.263033	0.3905	0.343789	0.382885	0.362583	0.251112	0.336345	0.287055	0.277256	-0.299056	-0.304775	-0.329604	-0.163337	-0.245	-0.233611	-0.20309	-0.2006	-0.144104	-0.233126	-0.249822	-0.326864	-0.310554	-0.375907	-0.386666
high responsibility (JD2)	2	1	3	0.438453	1	0.546067	0.454619	0.432891	0.479494	0.368832	0.406684	0.355573	0.344348	0.353731	0.382204	0.42682	0.24766	0.253057	0.252785	0.253417	0.311739	0.355254	0.227756	0.271401	0.193165	0.275995	0.267598	0.261516	0.211151	0.198834	0.232128	0.221624	0.220246	-0.193738	-0.186356	-0.240913	-0.0355084	-0.12177	-0.152143	-0.0868894	-0.104612	-0.0616768	-0.0409869	-0.0788886	-0.18139	-0.115442	-0.197894	-0.153863
emotionally burdening (JD3)	1	1	3	0.573709	0.546067	1	0.448219	0.406907	0.396168	0.415266	0.473481	0.459384	0.431398	0.448945	0.513461	0.518813	0.284152	0.274907	0.273822	0.360933	0.411124	0.446408	0.341883	0.36792	0.252235	0.398065	0.412644	0.332044	0.257469	0.287151	0.381054	0.30201	0.31735	-0.291958	-0.307844	-0.315177	-0.0749535	-0.129542	-0.165341	-0.111437	-0.145726	-0.108299	-0.140495	-0.175683	-0.266654	-0.203794	-0.30714	-0.271694
excessive hours (JD4)	1	1	2	0.520882	0.454619	0.448219	1	0.796036	0.473289	0.568546	0.551584	0.466221	0.446588	0.451748	0.472	0.461459	0.333473	0.354429	0.348988	0.435746	0.480477	0.526594	0.216872	0.23979	0.150248	0.30852	0.247469	0.225417	0.195572	0.176853	0.25659	0.228609	0.264153	-0.245654	-0.281186	-0.306698	-0.092867	-0.132319	-0.209069	-0.217112	-0.265673	-0.206635	-0.167198	-0.244026	-0.309305	-0.279802	-0.30781	-0.296081
irregular hours (JD5)	1	1	2	0.399295	0.432891	0.406907	0.796036	1	0.407637	0.498766	0.476195	0.418212	0.396276	0.409465	0.390669	0.378577	0.27095	0.307696	0.28265	0.3599	0.387269	0.485668	0.189989	0.200405	0.1391	0.263276	0.223378	0.205028	0.112106	0.159364	0.206642	0.23066	0.217069	-0.238715	-0.253336	-0.313532	-0.0567689	-0.0815562	-0.205344	-0.184823	-0.267182	-0.204098	-0.159229	-0.24268	-0.30644	-0.255776	-0.275806	-0.231843
monitoring (JD6)	1	1	2	0.482312	0.479494	0.396168	0.473289	0.407637	1	0.624772	0.616359	0.486991	0.49508	0.48058	0.453605	0.446563	0.453386	0.444245	0.429487	0.513666	0.529498	0.498805	0.140413	0.183042	0.1834	0.268455	0.205863	0.180776	0.194739	0.135809	0.226418	0.170546	0.273959	-0.204568	-0.23262	-0.285719	-0.250274	-0.277146	-0.331655	-0.253764	-0.257129	-0.210306	-0.163492	-0.206362	-0.245497	-0.246145	-0.347544	-0.386406
support colleagues (JD7)	1	1	2	0.496883	0.368832	0.415266	0.568546	0.498766	0.624772	1	0.797889	0.544965	0.535865	0.520596	0.541142	0.529869	0.487847	0.475286	0.466416	0.569714	0.560196	0.533983	0.233278	0.259025	0.146521	0.312029	0.259863	0.206593	0.206153	0.180474	0.295214	0.226867	0.296802	-0.275168	-0.331946	-0.308484	-0.245101	-0.291976	-0.354986	-0.314896	-0.321927	-0.27941	-0.244969	-0.302445	-0.328275	-0.338702	-0.403907	-0.421692
support supervisor (JD8)	1	1	2	0.533497	0.406684	0.473481	0.551584	0.476195	0.616359	0.797889	1	0.535749	0.526183	0.528925	0.536285	0.546299	0.436601	0.414403	0.41285	0.567411	0.548388	0.535545	0.319992	0.341606	0.21382	0.403059	0.372099	0.295886	0.293004	0.257831	0.357746	0.305409	0.348402	-0.316979	-0.361418	-0.338637	-0.205492	-0.288319	-0.310332	-0.261504	-0.274434	-0.222998	-0.310006	-0.369538	-0.429382	-0.405773	-0.523511	-0.466956
irritability 1	1	1	2	0.467746	0.355573	0.459384	0.466221	0.418212	0.486991	0.544965	0.535749	1	0.818477	0.824851	0.655854	0.652656	0.510042	0.493356	0.464832	0.526745	0.578593	0.540419	0.379896	0.388557	0.283126	0.440645	0.444056	0.305293	0.284828	0.285824	0.380334	0.347053	0.386657	-0.306508	-0.332468	-0.377204	-0.195117	-0.269538	-0.311043	-0.246758	-0.28932	-0.215348	-0.192421	-0.191033	-0.254269	-0.234929	-0.294959	-0.26551
irritability 2	1	1	2	0.439731	0.344348	0.431398	0.446588	0.396276	0.49508	0.535865	0.526183	0.818477	1	0.851891	0.599168	0.593315	0.511769	0.509972	0.485655	0.511085	0.567991	0.51537	0.3713	0.384142	0.278422	0.421003	0.453398	0.27968	0.287844	0.288439	0.394442	0.367041	0.394983	-0.308062	-0.333258	-0.382602	-0.202878	-0.272046	-0.328175	-0.247945	-0.30305	-0.220733	-0.194697	-0.168559	-0.239407	-0.237093	-0.282095	-0.270072
irritability 3	1	1	2	0.449519	0.353731	0.448945	0.451748	0.409465	0.48058	0.520596	0.528925	0.824851	0.851891	1	0.627067	0.610683	0.528385	0.518123	0.48397	0.513834	0.574814	0.541538	0.398452	0.403949	0.31169	0.450015	0.46576	0.315807	0.305034	0.279461	0.420721	0.373038	0.391362	-0.332697	-0.355657	-0.400607	-0.20861	-0.288935	-0.334143	-0.237215	-0.299881	-0.225647	-0.198168	-0.179011	-0.261668	-0.24279	-0.296306	-0.270031
rumination 1	1	1	3	0.509624	0.382204	0.513461	0.472	0.390669	0.453605	0.541142	0.536285	0.655854	0.599168	0.627067	1	0.832914	0.482422	0.448827	0.422089	0.494242	0.547584	0.527523	0.363511	0.374403	0.282331	0.470992	0.387797	0.28605	0.28846	0.260195	0.382695	0.297739	0.336524	-0.285129	-0.327013	-0.339562	-0.170845	-0.237716	-0.277419	-0.235809	-0.264145	-0.203684	-0.171307	-0.152149	-0.234974	-0.213647	-0.278418	-0.268534
rumination 2	2	1	3	0.522114	0.42682	0.518813	0.461459	0.378577	0.446563	0.529869	0.546299	0.652656	0.593315	0.610683	0.832914	1	0.451624	0.424681	0.396801	0.443553	0.4987	0.504074	0.345514	0.369881	0.277619	0.462704	0.427998	0.29196	0.274329	0.261231	0.340097	0.352481	0.321998	-0.273054	-0.310814	-0.30853	-0.172255	-0.253182	-0.285426	-0.181902	-0.201589	-0.129198	-0.189344	-0.169854	-0.238939	-0.213685	-0.297485	-0.265888
alienation 1	1	1	3	0.332344	0.24766	0.284152	0.333473	0.27095	0.453386	0.487847	0.436601	0.510042	0.511769	0.528385	0.482422	0.451624	1	0.837018	0.813085	0.516954	0.567756	0.455132	0.312707	0.305249	0.240135	0.323007	0.394469	0.183991	0.230322	0.201653	0.270248	0.308283	0.303282	-0.254605	-0.267159	-0.330574	-0.36665	-0.463964	-0.490457	-0.282888	-0.335823	-0.245584	-0.182659	-0.16033	-0.218449	-0.246375	-0.250855	-0.262401
alienation 2	1	1	2	0.326852	0.253057	0.274907	0.354429	0.307696	0.444245	0.475286	0.414403	0.493356	0.509972	0.518123	0.448827	0.424681	0.837018	1	0.90279	0.480578	0.547418	0.457028	0.273745	0.260831	0.194214	0.280333	0.371379	0.169841	0.223731	0.219819	0.266105	0.288555	0.328365	-0.269491	-0.255761	-0.351711	-0.318897	-0.371453	-0.446297	-0.274739	-0.328321	-0.230489	-0.157016	-0.135182	-0.187374	-0.226413	-0.223047	-0.235457
alienation 3	1	1	2	0.3136	0.252785	0.273822	0.348988	0.28265	0.429487	0.466416	0.41285	0.464832	0.485655	0.48397	0.422089	0.396801	0.813085	0.90279	1	0.47542	0.5256	0.450132	0.258041	0.253103	0.192602	0.279898	0.356816	0.170985	0.233537	0.223932	0.285084	0.279211	0.314391	-0.267877	-0.257966	-0.350407	-0.333452	-0.390274	-0.444579	-0.276764	-0.336598	-0.246538	-0.153633	-0.153164	-0.196939	-0.238938	-0.220787	-0.255333
exhaustion 1	2	1	3	0.421386	0.253417	0.360933	0.435746	0.3599	0.513666	0.569714	0.567411	0.526745	0.511085	0.513834	0.494242	0.443553	0.516954	0.480578	0.47542	1	0.752002	0.656138	0.250639	0.283726	0.215485	0.348229	0.311325	0.21751	0.275136	0.229793	0.303368	0.219433	0.324791	-0.301397	-0.329717	-0.356245	-0.265599	-0.324838	-0.364841	-0.273243	-0.272521	-0.242146	-0.263258	-0.2468	-0.342267	-0.35043	-0.401665	-0.423335
exhaustion 2	2	1	3	0.46256	0.311739	0.411124	0.480477	0.387269	0.529498	0.560196	0.548388	0.578593	0.567991	0.574814	0.547584	0.4987	0.567756	0.547418	0.5256	0.752002	1	0.711209	0.305489	0.336423	0.275379	0.391889	0.37546	0.290379	0.346302	0.278895	0.367891	0.278092	0.392071	-0.360143	-0.366926	-0.408425	-0.300582	-0.33223	-0.381037	-0.273256	-0.302364	-0.246106	-0.235106	-0.240053	-0.320769	-0.315642	-0.3647	-0.364587
exhaustion 3	2	1	3	0.468256	0.355254	0.446408	0.526594	0.485668	0.498805	0.533983	0.535545	0.540419	0.51537	0.541538	0.527523	0.504074	0.455132	0.457028	0.450132	0.656138	0.711209	1	0.227332	0.261266	0.283335	0.367566	0.306747	0.329068	0.321378	0.219791	0.333623	0.223572	0.300184	-0.369392	-0.395449	-0.432237	-0.177993	-0.246333	-0.317897	-0.203695	-0.267129	-0.207588	-0.171949	-0.249399	-0.335452	-0.287064	-0.340824	-0.29301
digestive problems (HP1)	1	1	1	0.292004	0.227756	0.341883	0.216872	0.189989	0.140413	0.233278	0.319992	0.379896	0.3713	0.398452	0.363511	0.345514	0.312707	0.273745	0.258041	0.250639	0.305489	0.227332	1	0.735739	0.432276	0.630028	0.655645	0.519636	0.45302	0.476708	0.578393	0.576535	0.521737	-0.362141	-0.35318	-0.366081	-0.0931996	-0.210891	-0.204928	-0.145127	-0.17988	-0.163897	-0.173531	-0.136755	-0.22782	-0.22381	-0.272234	-0.180451
stomach troubles (HP2)	1	1	1	0.326616	0.271401	0.36792	0.23979	0.200405	0.183042	0.259025	0.341606	0.388557	0.384142	0.403949	0.374403	0.369881	0.305249	0.260831	0.253103	0.283726	0.336423	0.261266	0.735739	1	0.483002	0.625229	0.622607	0.514202	0.487726	0.477167	0.603741	0.558708	0.521585	-0.387825	-0.382083	-0.383091	-0.108518	-0.231044	-0.208431	-0.154605	-0.191639	-0.143977	-0.21533	-0.161679	-0.236328	-0.229051	-0.303721	-0.237226
headaches (HP3)	1	1	2	0.263033	0.193165	0.252235	0.150248	0.1391	0.1834	0.146521	0.21382	0.283126	0.278422	0.31169	0.282331	0.277619	0.240135	0.194214	0.192602	0.215485	0.275379	0.283335	0.432276	0.483002	1	0.48008	0.442683	0.474881	0.436793	0.288092	0.394168	0.392844	0.315766	-0.318496	-0.308309	-0.321527	-0.127957	-0.209492	-0.208102	-0.0803407	-0.131219	-0.0973598	-0.144681	-0.116406	-0.201563	-0.176887	-0.218591	-0.168657
sleeping problems (HP4)	1	1	2	0.3905	0.275995	0.398065	0.30852	0.263276	0.268455	0.312029	0.403059	0.440645	0.421003	0.450015	0.470992	0.462704	0.323007	0.280333	0.279898	0.348229	0.391889	0.367566	0.630028	0.625229	0.48008	1	0.644157	0.534519	0.497225	0.475074	0.601138	0.507113	0.494526	-0.407073	-0.414876	-0.394232	-0.140604	-0.258736	-0.220974	-0.175916	-0.235224	-0.158089	-0.24655	-0.192533	-0.284312	-0.247142	-0.309984	-0.238101
memory/concentration (HP5)	1	1	1	0.343789	0.267598	0.412644	0.247469	0.223378	0.205863	0.259863	0.372099	0.444056	0.453398	0.46576	0.387797	0.427998	0.394469	0.371379	0.356816	0.311325	0.37546	0.306747	0.655645	0.622607	0.442683	0.644157	1	0.494017	0.407399	0.484402	0.622207	0.60812	0.582647	-0.371704	-0.344127	-0.358267	-0.0697935	-0.260679	-0.234314	-0.168778	-0.213397	-0.143508	-0.19113	-0.123407	-0.242156	-0.215127	-0.258199	-0.203602
muscle tenseness (HP6)	2	1	3	0.382885	0.261516	0.332044	0.225417	0.205028	0.180776	0.206593	0.295886	0.305293	0.27968	0.315807	0.28605	0.29196	0.183991	0.169841	0.170985	0.21751	0.290379	0.329068	0.519636	0.514202	0.474881	0.534519	0.494017	1	0.677034	0.375329	0.470679	0.422686	0.390437	-0.425036	-0.383375	-0.373709	-0.0723121	-0.183496	-0.154482	-0.0904697	-0.117355	-0.0830939	-0.187067	-0.166722	-0.267925	-0.223373	-0.275913	-0.201016
back pain (HP7)	2	1	3	0.362583	0.211151	0.257469	0.195572	0.112106	0.194739	0.206153	0.293004	0.284828	0.287844	0.305034	0.28846	0.274329	0.230322	0.223731	0.233537	0.275136	0.346302	0.321378	0.45302	0.487726	0.436793	0.497225	0.407399	0.677034	1	0.433145	0.464591	0.354337	0.39522	-0.47811	-0.416359	-0.414593	-0.17286	-0.219805	-0.187025	-0.128645	-0.153044	-0.116086	-0.214971	-0.192813	-0.271401	-0.264874	-0.286251	-0.248436
hyptertension (HP8)	1	1	1	0.251112	0.198834	0.287151	0.176853	0.159364	0.135809	0.180474	0.257831	0.285824	0.288439	0.279461	0.260195	0.261231	0.201653	0.219819	0.223932	0.229793	0.278895	0.219791	0.476708	0.477167	0.288092	0.475074	0.484402	0.375329	0.433145	1	0.580458	0.404324	0.500942	-0.450027	-0.384901	-0.378986	-0.0963882	-0.139229	-0.156034	-0.192716	-0.219925	-0.181509	-0.157968	-0.140476	-0.204324	-0.200678	-0.216583	-0.165762
palpitations (HP9)	1	1	1	0.336345	0.232128	0.381054	0.25659	0.206642	0.226418	0.295214	0.357746	0.380334	0.394442	0.420721	0.382695	0.340097	0.270248	0.266105	0.285084	0.303368	0.367891	0.333623	0.578393	0.603741	0.394168	0.601138	0.622207	0.470679	0.464591	0.580458	1	0.499419	0.67241	-0.441693	-0.425474	-0.405118	-0.0665874	-0.165685	-0.145186	-0.187582	-0.228357	-0.173136	-0.143086	-0.143868	-0.194497	-0.168728	-0.240022	-0.203778
skin problems (HP10)	1	1	1	0.287055	0.221624	0.30201	0.228609	0.23066	0.170546	0.226867	0.305409	0.347053	0.367041	0.373038	0.297739	0.352481	0.308283	0.288555	0.279211	0.219433	0.278092	0.223572	0.576535	0.558708	0.392844	0.507113	0.60812	0.422686	0.354337	0.404324	0.499419	1	0.491976	-0.284842	-0.255046	-0.265274	-0.0852209	-0.227798	-0.217369	-0.100841	-0.142211	-0.079069	-0.223602	-0.162543	-0.218832	-0.201137	-0.239932	-0.161495
respiratory problems (HP11)	1	1	1	0.277256	0.220246	0.31735	0.264153	0.217069	0.273959	0.296802	0.348402	0.386657	0.394983	0.391362	0.336524	0.321998	0.303282	0.328365	0.314391	0.324791	0.392071	0.300184	0.521737	0.521585	0.315766	0.494526	0.582647	0.390437	0.39522	0.500942	0.67241	0.491976	1	-0.431509	-0.381799	-0.373644	-0.0751364	-0.158341	-0.170092	-0.182372	-0.234519	-0.159214	-0.137314	-0.131257	-0.175977	-0.163548	-0.193551	-0.167189
physical resources 1	4	4	5	-0.299056	-0.193738	-0.291958	-0.245654	-0.238715	-0.204568	-0.275168	-0.316979	-0.306508	-0.308062	-0.332697	-0.285129	-0.273054	-0.254605	-0.269491	-0.267877	-0.301397	-0.360143	-0.369392	-0.362141	-0.387825	-0.318496	-0.407073	-0.371704	-0.425036	-0.47811	-0.450027	-0.441693	-0.284842	-0.431509	1	0.820903	0.663629	0.288522	0.298077	0.325632	0.224969	0.292478	0.267798	0.306669	0.31839	0.374238	0.369925	0.376721	0.347778
physical resources 2	4	4	5	-0.304775	-0.186356	-0.307844	-0.281186	-0.253336	-0.23262	-0.331946	-0.361418	-0.332468	-0.333258	-0.355657	-0.327013	-0.310814	-0.267159	-0.255761	-0.257966	-0.329717	-0.366926	-0.395449	-0.35318	-0.382083	-0.308309	-0.414876	-0.344127	-0.383375	-0.416359	-0.384901	-0.425474	-0.255046	-0.381799	0.820903	1	0.659172	0.31278	0.308629	0.339809	0.244733	0.305041	0.28428	0.349278	0.356809	0.398965	0.391711	0.393617	0.390544
physical resources 3	4	4	5	-0.329604	-0.240913	-0.315177	-0.306698	-0.313532	-0.285719	-0.308484	-0.338637	-0.377204	-0.382602	-0.400607	-0.339562	-0.30853	-0.330574	-0.351711	-0.350407	-0.356245	-0.408425	-0.432237	-0.366081	-0.383091	-0.321527	-0.394232	-0.358267	-0.373709	-0.414593	-0.378986	-0.405118	-0.265274	-0.373644	0.663629	0.659172	1	0.281947	0.28732	0.35181	0.212732	0.289082	0.24998	0.229814	0.240659	0.328301	0.321721	0.320749	0.321734
mental resources 1	4	3	5	-0.163337	-0.0355084	-0.0749535	-0.092867	-0.0567689	-0.250274	-0.245101	-0.205492	-0.195117	-0.202878	-0.20861	-0.170845	-0.172255	-0.36665	-0.318897	-0.333452	-0.265599	-0.300582	-0.177993	-0.0931996	-0.108518	-0.127957	-0.140604	-0.0697935	-0.0723121	-0.17286	-0.0963882	-0.0665874	-0.0852209	-0.0751364	0.288522	0.31278	0.281947	1	0.675486	0.691073	0.310757	0.299002	0.344146	0.294907	0.270173	0.304771	0.358651	0.335715	0.384606
mental resources 2	4	3	4	-0.245	-0.12177	-0.129542	-0.132319	-0.0815562	-0.277146	-0.291976	-0.288319	-0.269538	-0.272046	-0.288935	-0.237716	-0.253182	-0.463964	-0.371453	-0.390274	-0.324838	-0.33223	-0.246333	-0.210891	-0.231044	-0.209492	-0.258736	-0.260679	-0.183496	-0.219805	-0.139229	-0.165685	-0.227798	-0.158341	0.298077	0.308629	0.28732	0.675486	1	0.715288	0.266659	0.277702	0.282453	0.287463	0.236738	0.329411	0.347622	0.359181	0.373421
mental resources 3	4	3	4	-0.233611	-0.152143	-0.165341	-0.209069	-0.205344	-0.331655	-0.354986	-0.310332	-0.311043	-0.328175	-0.334143	-0.277419	-0.285426	-0.490457	-0.446297	-0.444579	-0.364841	-0.381037	-0.317897	-0.204928	-0.208431	-0.208102	-0.220974	-0.234314	-0.154482	-0.187025	-0.156034	-0.145186	-0.217369	-0.170092	0.325632	0.339809	0.35181	0.691073	0.715288	1	0.302655	0.334525	0.334377	0.267239	0.254358	0.335099	0.368155	0.368018	0.391881
social resources 1	5	4	5	-0.20309	-0.0868894	-0.111437	-0.217112	-0.184823	-0.253764	-0.314896	-0.261504	-0.246758	-0.247945	-0.237215	-0.235809	-0.181902	-0.282888	-0.274739	-0.276764	-0.273243	-0.273256	-0.203695	-0.145127	-0.154605	-0.0803407	-0.175916	-0.168778	-0.0904697	-0.128645	-0.192716	-0.187582	-0.100841	-0.182372	0.224969	0.244733	0.212732	0.310757	0.266659	0.302655	1	0.796217	0.827451	0.181351	0.233947	0.223475	0.249093	0.250501	0.243146
social resources 2	5	4	5	-0.2006	-0.104612	-0.145726	-0.265673	-0.267182	-0.257129	-0.321927	-0.274434	-0.28932	-0.30305	-0.299881	-0.264145	-0.201589	-0.335823	-0.328321	-0.336598	-0.272521	-0.302364	-0.267129	-0.17988	-0.191639	-0.131219	-0.235224	-0.213397	-0.117355	-0.153044	-0.219925	-0.228357	-0.142211	-0.234519	0.292478	0.305041	0.289082	0.299002	0.277702	0.334525	0.796217	1	0.804495	0.169442	0.222647	0.253928	0.266202	0.267693	0.239096
social resources 3	5	4	5	-0.144104	-0.0616768	-0.108299	-0.206635	-0.204098	-0.210306	-0.27941	-0.222998	-0.215348	-0.220733	-0.225647	-0.203684	-0.129198	-0.245584	-0.230489	-0.246538	-0.242146	-0.246106	-0.207588	-0.163897	-0.143977	-0.0973598	-0.158089	-0.143508	-0.0830939	-0.116086	-0.181509	-0.173136	-0.079069	-0.159214	0.267798	0.28428	0.24998	0.344146	0.282453	0.334377	0.827451	0.804495	1	0.177068	0.250565	0.249018	0.262871	0.271418	0.254735
income (JR1)	4	3	4	-0.233126	-0.0409869	-0.140495	-0.167198	-0.159229	-0.163492	-0.244969	-0.310006	-0.192421	-0.194697	-0.198168	-0.171307	-0.189344	-0.182659	-0.157016	-0.153633	-0.263258	-0.235106	-0.171949	-0.173531	-0.21533	-0.144681	-0.24655	-0.19113	-0.187067	-0.214971	-0.157968	-0.143086	-0.223602	-0.137314	0.306669	0.349278	0.229814	0.294907	0.287463	0.267239	0.181351	0.169442	0.177068	1	0.629298	0.489086	0.474705	0.459323	0.444397
working rights (JR2)	4	3	4	-0.249822	-0.0788886	-0.175683	-0.244026	-0.24268	-0.206362	-0.302445	-0.369538	-0.191033	-0.168559	-0.179011	-0.152149	-0.169854	-0.16033	-0.135182	-0.153164	-0.2468	-0.240053	-0.249399	-0.136755	-0.161679	-0.116406	-0.192533	-0.123407	-0.166722	-0.192813	-0.140476	-0.143868	-0.162543	-0.131257	0.31839	0.356809	0.240659	0.270173	0.236738	0.254358	0.233947	0.222647	0.250565	0.629298	1	0.484256	0.478808	0.497383	0.462337
career/development (JR3)	4	3	4	-0.326864	-0.18139	-0.266654	-0.309305	-0.30644	-0.245497	-0.328275	-0.429382	-0.254269	-0.239407	-0.261668	-0.234974	-0.238939	-0.218449	-0.187374	-0.196939	-0.342267	-0.320769	-0.335452	-0.22782	-0.236328	-0.201563	-0.284312	-0.242156	-0.267925	-0.271401	-0.204324	-0.194497	-0.218832	-0.175977	0.374238	0.398965	0.328301	0.304771	0.329411	0.335099	0.223475	0.253928	0.249018	0.489086	0.484256	1	0.809105	0.631277	0.534643
occupational training (JR4)	4	3	4	-0.310554	-0.115442	-0.203794	-0.279802	-0.255776	-0.246145	-0.338702	-0.405773	-0.234929	-0.237093	-0.24279	-0.213647	-0.213685	-0.246375	-0.226413	-0.238938	-0.35043	-0.315642	-0.287064	-0.22381	-0.229051	-0.176887	-0.247142	-0.215127	-0.223373	-0.264874	-0.200678	-0.168728	-0.201137	-0.163548	0.369925	0.391711	0.321721	0.358651	0.347622	0.368155	0.249093	0.266202	0.262871	0.474705	0.478808	0.809105	1	0.613336	0.563861
co-determination (JR5)	4	3	4	-0.375907	-0.197894	-0.30714	-0.30781	-0.275806	-0.347544	-0.403907	-0.523511	-0.294959	-0.282095	-0.296306	-0.278418	-0.297485	-0.250855	-0.223047	-0.220787	-0.401665	-0.3647	-0.340824	-0.272234	-0.303721	-0.218591	-0.309984	-0.258199	-0.275913	-0.286251	-0.216583	-0.240022	-0.239932	-0.193551	0.376721	0.393617	0.320749	0.335715	0.359181	0.368018	0.250501	0.267693	0.271418	0.459323	0.497383	0.631277	0.613336	1	0.734528
decision latitude (JR 6)	4	3	5	-0.386666	-0.153863	-0.271694	-0.296081	-0.231843	-0.386406	-0.421692	-0.466956	-0.26551	-0.270072	-0.270031	-0.268534	-0.265888	-0.262401	-0.235457	-0.255333	-0.423335	-0.364587	-0.29301	-0.180451	-0.237226	-0.168657	-0.238101	-0.203602	-0.201016	-0.248436	-0.165762	-0.203778	-0.161495	-0.167189	0.347778	0.390544	0.321734	0.384606	0.373421	0.391881	0.243146	0.239096	0.254735	0.444397	0.462337	0.534643	0.563861	0.734528	1

## Sheet: Thresholds Sample 1
	thresholds
time pressure (JD1)|t1	-0.502832
time pressure (JD1)|t2	-0.0964018
time pressure (JD1)|t3	0.548775
time pressure (JD1)|t4	1.31495
high responsibility (JD2)|t1	-0.220765
high responsibility (JD2)|t2	0.173939
high responsibility (JD2)|t3	0.708169
high responsibility (JD2)|t4	1.2623
emotionally burdening (JD3)|t1	0.0959083
emotionally burdening (JD3)|t2	0.561187
emotionally burdening (JD3)|t3	1.09042
emotionally burdening (JD3)|t4	1.73286
excessive hours (JD4)|t1	0.517314
excessive hours (JD4)|t2	0.999539
excessive hours (JD4)|t3	1.51308
excessive hours (JD4)|t4	1.9343
irregular hours (JD5)|t1	0.556724
irregular hours (JD5)|t2	0.968349
irregular hours (JD5)|t3	1.50073
irregular hours (JD5)|t4	1.96364
monitoring (JD6)|t1	0.34713
monitoring (JD6)|t2	0.822096
monitoring (JD6)|t3	1.3605
monitoring (JD6)|t4	1.85119
support colleagues (JD7)|t1	0.560673
support colleagues (JD7)|t2	1.15538
support colleagues (JD7)|t3	1.85204
support colleagues (JD7)|t4	2.43482
support supervisor (JD8)|t1	0.390882
support supervisor (JD8)|t2	0.866973
support supervisor (JD8)|t3	1.46305
support supervisor (JD8)|t4	2.01022
irritability 1|t1	0.104963
irritability 1|t2	0.75434
irritability 1|t3	1.44124
irritability 1|t4	2.16708
irritability 2|t1	0.207948
irritability 2|t2	0.904984
irritability 2|t3	1.5572
irritability 2|t4	2.20224
irritability 3|t1	0.10957
irritability 3|t2	0.772633
irritability 3|t3	1.45844
irritability 3|t4	2.16991
rumination 1|t1	-0.0680663
rumination 1|t2	0.478322
rumination 1|t3	1.14529
rumination 1|t4	1.83621
rumination 2|t1	-0.166273
rumination 2|t2	0.399681
rumination 2|t3	1.07125
rumination 2|t4	1.8028
alienation 1|t1	0.0591018
alienation 1|t2	0.659386
alienation 1|t3	1.18921
alienation 1|t4	1.87147
alienation 2|t1	0.250552
alienation 2|t2	0.77328
alienation 2|t3	1.25828
alienation 2|t4	1.91008
alienation 3|t1	0.177458
alienation 3|t2	0.696372
alienation 3|t3	1.27214
alienation 3|t4	1.94361
exhaustion 1|t1	-0.257216
exhaustion 1|t2	0.316062
exhaustion 1|t3	0.961288
exhaustion 1|t4	1.51766
exhaustion 2|t1	-0.142289
exhaustion 2|t2	0.576908
exhaustion 2|t3	1.23451
exhaustion 2|t4	1.95291
exhaustion 3|t1	-0.302545
exhaustion 3|t2	0.402438
exhaustion 3|t3	1.20043
exhaustion 3|t4	1.95016
digestive problems (HP1)|t1	0.64008
digestive problems (HP1)|t2	1.28863
digestive problems (HP1)|t3	1.98513
digestive problems (HP1)|t4	2.51175
stomach troubles (HP2)|t1	0.64899
stomach troubles (HP2)|t2	1.22608
stomach troubles (HP2)|t3	1.919
stomach troubles (HP2)|t4	2.4984
headaches (HP3)|t1	-0.0285245
headaches (HP3)|t2	0.607717
headaches (HP3)|t3	1.38785
headaches (HP3)|t4	1.94906
sleeping problems (HP4)|t1	0.336474
sleeping problems (HP4)|t2	0.819707
sleeping problems (HP4)|t3	1.45211
sleeping problems (HP4)|t4	1.97485
memory/concentration (HP5)|t1	0.797225
memory/concentration (HP5)|t2	1.38709
memory/concentration (HP5)|t3	2.14589
memory/concentration (HP5)|t4	2.63892
muscle tenseness (HP6)|t1	-0.287527
muscle tenseness (HP6)|t2	0.116226
muscle tenseness (HP6)|t3	0.850068
muscle tenseness (HP6)|t4	1.54939
back pain (HP7)|t1	-0.267365
back pain (HP7)|t2	0.168295
back pain (HP7)|t3	0.887227
back pain (HP7)|t4	1.56594
hyptertension (HP8)|t1	0.889805
hyptertension (HP8)|t2	1.2561
hyptertension (HP8)|t3	1.69731
hyptertension (HP8)|t4	2.21108
palpitations (HP9)|t1	1.04367
palpitations (HP9)|t2	1.53137
palpitations (HP9)|t3	2.11238
palpitations (HP9)|t4	2.59453
skin problems (HP10)|t1	1.0426
skin problems (HP10)|t2	1.54645
skin problems (HP10)|t3	1.99558
skin problems (HP10)|t4	2.46681
respiratory problems (HP11)|t1	1.15711
respiratory problems (HP11)|t2	1.57985
respiratory problems (HP11)|t3	2.08104
respiratory problems (HP11)|t4	2.47914
physical resources 1|t1	-2.84839
physical resources 1|t2	-2.08573
physical resources 1|t3	-0.98862
physical resources 1|t4	0.316201
physical resources 2|t1	-2.80149
physical resources 2|t2	-2.01036
physical resources 2|t3	-0.976095
physical resources 2|t4	0.315821
physical resources 3|t1	-2.53927
physical resources 3|t2	-1.75836
physical resources 3|t3	-0.843027
physical resources 3|t4	0.541316
mental resources 1|t1	-2.17401
mental resources 1|t2	-1.63758
mental resources 1|t3	-0.645243
mental resources 1|t4	0.548196
mental resources 2|t1	-2.02124
mental resources 2|t2	-1.41164
mental resources 2|t3	-0.359847
mental resources 2|t4	0.724836
mental resources 3|t1	-2.32078
mental resources 3|t2	-1.65812
mental resources 3|t3	-0.622523
mental resources 3|t4	0.640011
social resources 1|t1	-1.89632
social resources 1|t2	-1.48913
social resources 1|t3	-0.948964
social resources 1|t4	-0.167001
social resources 2|t1	-2.01182
social resources 2|t2	-1.60544
social resources 2|t3	-0.996173
social resources 2|t4	-0.188195
social resources 3|t1	-2.08246
social resources 3|t2	-1.69917
social resources 3|t3	-1.05555
social resources 3|t4	-0.229161
income (JR1)|t1	-1.90547
income (JR1)|t2	-1.21388
income (JR1)|t3	-0.323107
income (JR1)|t4	0.904837
working rights (JR2)|t1	-2.13957
working rights (JR2)|t2	-1.55769
working rights (JR2)|t3	-0.544919
working rights (JR2)|t4	0.839792
career/development (JR3)|t1	-1.5142
career/development (JR3)|t2	-0.922034
career/development (JR3)|t3	-0.157077
career/development (JR3)|t4	0.77211
occupational training (JR4)|t1	-1.6082
occupational training (JR4)|t2	-1.01889
occupational training (JR4)|t3	-0.319725
occupational training (JR4)|t4	0.598592
co-determination (JR5)|t1	-1.67824
co-determination (JR5)|t2	-1.12717
co-determination (JR5)|t3	-0.253717
co-determination (JR5)|t4	0.739509
decision latitude (JR 6)|t1	-1.88171
decision latitude (JR 6)|t2	-1.30119
decision latitude (JR 6)|t3	-0.457364
decision latitude (JR 6)|t4	0.505756

## Sheet: Thresholds Sample 2
	thresholds
time pressure (JD1)|t1	-0.301522
time pressure (JD1)|t2	0.158195
time pressure (JD1)|t3	0.881907
time pressure (JD1)|t4	1.61534
high responsibility (JD2)|t1	-0.225505
high responsibility (JD2)|t2	0.167965
high responsibility (JD2)|t3	0.75396
high responsibility (JD2)|t4	1.34892
emotionally burdening (JD3)|t1	0.13971
emotionally burdening (JD3)|t2	0.670192
emotionally burdening (JD3)|t3	1.27166
emotionally burdening (JD3)|t4	1.93811
excessive hours (JD4)|t1	0.468358
excessive hours (JD4)|t2	0.932439
excessive hours (JD4)|t3	1.49687
excessive hours (JD4)|t4	2.0124
irregular hours (JD5)|t1	0.517997
irregular hours (JD5)|t2	0.852265
irregular hours (JD5)|t3	1.45604
irregular hours (JD5)|t4	2.10196
monitoring (JD6)|t1	0.393128
monitoring (JD6)|t2	0.833907
monitoring (JD6)|t3	1.36621
monitoring (JD6)|t4	1.85693
support colleagues (JD7)|t1	0.588218
support colleagues (JD7)|t2	1.11581
support colleagues (JD7)|t3	1.70703
support colleagues (JD7)|t4	2.34233
support supervisor (JD8)|t1	0.435174
support supervisor (JD8)|t2	0.890257
support supervisor (JD8)|t3	1.50179
support supervisor (JD8)|t4	2.01378
irritability 1|t1	0.271283
irritability 1|t2	0.877085
irritability 1|t3	1.55596
irritability 1|t4	2.38514
irritability 2|t1	0.330718
irritability 2|t2	1.00457
irritability 2|t3	1.65148
irritability 2|t4	2.32988
irritability 3|t1	0.25493
irritability 3|t2	0.900863
irritability 3|t3	1.55941
irritability 3|t4	2.28085
rumination 1|t1	0.0530599
rumination 1|t2	0.573175
rumination 1|t3	1.20172
rumination 1|t4	1.82084
rumination 2|t1	-0.043122
rumination 2|t2	0.519898
rumination 2|t3	1.14901
rumination 2|t4	1.8409
alienation 1|t1	0.152039
alienation 1|t2	0.664463
alienation 1|t3	1.2043
alienation 1|t4	1.95021
alienation 2|t1	0.286724
alienation 2|t2	0.81262
alienation 2|t3	1.2532
alienation 2|t4	1.90779
alienation 3|t1	0.185915
alienation 3|t2	0.714725
alienation 3|t3	1.21833
alienation 3|t4	1.9323
exhaustion 1|t1	-0.0517184
exhaustion 1|t2	0.416385
exhaustion 1|t3	1.04817
exhaustion 1|t4	1.60751
exhaustion 2|t1	-0.0118788
exhaustion 2|t2	0.6333
exhaustion 2|t3	1.26001
exhaustion 2|t4	1.91085
exhaustion 3|t1	-0.24104
exhaustion 3|t2	0.367519
exhaustion 3|t3	1.15625
exhaustion 3|t4	1.86068
digestive problems (HP1)|t1	0.72554
digestive problems (HP1)|t2	1.41565
digestive problems (HP1)|t3	2.03823
digestive problems (HP1)|t4	2.55936
stomach troubles (HP2)|t1	0.775711
stomach troubles (HP2)|t2	1.38964
stomach troubles (HP2)|t3	2.06408
stomach troubles (HP2)|t4	2.59577
headaches (HP3)|t1	0.0602312
headaches (HP3)|t2	0.70922
headaches (HP3)|t3	1.54184
headaches (HP3)|t4	2.2519
sleeping problems (HP4)|t1	0.491147
sleeping problems (HP4)|t2	0.981934
sleeping problems (HP4)|t3	1.60243
sleeping problems (HP4)|t4	2.21681
memory/concentration (HP5)|t1	0.889877
memory/concentration (HP5)|t2	1.50575
memory/concentration (HP5)|t3	2.21072
memory/concentration (HP5)|t4	2.84765
muscle tenseness (HP6)|t1	-0.194688
muscle tenseness (HP6)|t2	0.202194
muscle tenseness (HP6)|t3	1.00999
muscle tenseness (HP6)|t4	1.71924
back pain (HP7)|t1	-0.142955
back pain (HP7)|t2	0.268959
back pain (HP7)|t3	0.996943
back pain (HP7)|t4	1.72039
hyptertension (HP8)|t1	0.938175
hyptertension (HP8)|t2	1.27181
hyptertension (HP8)|t3	1.77739
hyptertension (HP8)|t4	2.29729
palpitations (HP9)|t1	1.18518
palpitations (HP9)|t2	1.69112
palpitations (HP9)|t3	2.24531
palpitations (HP9)|t4	2.74332
skin problems (HP10)|t1	1.06161
skin problems (HP10)|t2	1.57726
skin problems (HP10)|t3	2.12531
skin problems (HP10)|t4	2.57348
respiratory problems (HP11)|t1	1.30799
respiratory problems (HP11)|t2	1.74031
respiratory problems (HP11)|t3	2.22607
respiratory problems (HP11)|t4	2.77894
physical resources 1|t1	-2.97421
physical resources 1|t2	-2.23866
physical resources 1|t3	-1.01454
physical resources 1|t4	0.380001
physical resources 2|t1	-2.91412
physical resources 2|t2	-2.12018
physical resources 2|t3	-1.02427
physical resources 2|t4	0.40414
physical resources 3|t1	-2.55185
physical resources 3|t2	-1.8176
physical resources 3|t3	-0.840421
physical resources 3|t4	0.651444
mental resources 1|t1	-2.26665
mental resources 1|t2	-1.57919
mental resources 1|t3	-0.553425
mental resources 1|t4	0.582892
mental resources 2|t1	-2.12352
mental resources 2|t2	-1.31598
mental resources 2|t3	-0.344703
mental resources 2|t4	0.724873
mental resources 3|t1	-2.29485
mental resources 3|t2	-1.49496
mental resources 3|t3	-0.478922
mental resources 3|t4	0.709708
social resources 1|t1	-2.02623
social resources 1|t2	-1.5442
social resources 1|t3	-0.966649
social resources 1|t4	-0.204474
social resources 2|t1	-2.08523
social resources 2|t2	-1.61115
social resources 2|t3	-0.977369
social resources 2|t4	-0.17381
social resources 3|t1	-2.15971
social resources 3|t2	-1.62945
social resources 3|t3	-0.984348
social resources 3|t4	-0.162956
income (JR1)|t1	-1.99545
income (JR1)|t2	-1.26515
income (JR1)|t3	-0.301275
income (JR1)|t4	0.985298
working rights (JR2)|t1	-2.3018
working rights (JR2)|t2	-1.61696
working rights (JR2)|t3	-0.496309
working rights (JR2)|t4	0.928468
career/development (JR3)|t1	-1.64027
career/development (JR3)|t2	-0.928165
career/development (JR3)|t3	-0.039338
career/development (JR3)|t4	0.856069
occupational training (JR4)|t1	-1.72579
occupational training (JR4)|t2	-1.05781
occupational training (JR4)|t3	-0.258223
occupational training (JR4)|t4	0.676757
co-determination (JR5)|t1	-1.85798
co-determination (JR5)|t2	-1.18795
co-determination (JR5)|t3	-0.197871
co-determination (JR5)|t4	0.781209
decision latitude (JR 6)|t1	-1.98355
decision latitude (JR 6)|t2	-1.36298
decision latitude (JR 6)|t3	-0.442035
decision latitude (JR 6)|t4	0.516303
